# Supplementary material for: Identification of RNAIII-binding proteins in Staphylococcus aureus using tethered RNAs and streptavidin aptamers based pull-down assay
Source: BMC Microbiol. 2015 May 15;15:102. doi: 10.1186/s12866-015-0435-3 (PMC4435603; doi:10.1186/s12866-015-0435-3)
Supplement: Additional file 1: Table S1. — List of proteins identified by MS. [file 12866_2015_435_MOESM1_ESM.xlsx]

## Sheet: Sheet1
Table S1. List of proteins identified by MS
Gene	Protein	Peptide in RNA III	Peptide in control
SAOUHSC_00769	preprotein translocase subunit SecA	38
SAOUHSC_01806	pyruvate kinase	31
SAOUHSC_02927	malate:quinone oxidoreductase	30	6
SAOUHSC_01820	acetate kinase	25
SAOUHSC_01017	bifunctional purine biosynthesis protein	23
SAOUHSC_00878	NADH dehydrogenase-like protein	22
SAOUHSC_02316	DEAD-box ATP dependent RNA helicase	17
SAOUHSC_01150	cell division protein FtsZ	15
SAOUHSC_00472	ribose-phosphate pyrophosphokinase	15
SAOUHSC_02363	aldehyde dehydrogenase	13
SAOUHSC_02362	Transcription termination factor Rho	13
SAOUHSC_01854	hypothetical protein	11
SAOUHSC_01035	Ribonuclease J 1	10
SAOUHSC_01838	serine-type endopeptidase activity	10
SAOUHSC_02123	ATP-dependent DNA helicase PcrA	9
SAOUHSC_01778	ATP-dependent Clp protease ATP-binding subunit ClpX	9
SAOUHSC_02574	hypothetical protein	9
SAOUHSC_00005	DNA gyrase, B subunit	8
SAOUHSC_01278	aerobic glycerol-3-phosphate dehydrogenase	8
SAOUHSC_01252	Ribonuclease J 2	8	3
SAOUHSC_01659	Dead box DNA/RNA helicase CshB	8	3
SAOUHSC_00505	ATP-dependent Clp protease ATP-binding subunit ClpC	7
SAOUHSC_01039	hypothetical protein	7
SAOUHSC_00113	Alcohol dehydrogenase, iron-containing, putative	6
SAOUHSC_02297	S1 RNA binding domain protein	6
SAOUHSC_02849	pyruvate oxidase	6
SAOUHSC_00879	cytosol aminopeptidase	6
SAOUHSC_01819	universal stress protein	6
SAOUHSC_01204	Chromosome partition protein Smc	5
SAOUHSC_01170	carbamoyl phosphate synthase large subunit	5
SAOUHSC_02399	glucosamine--fructose-6-phosphate aminotransferase	5
SAOUHSC_02383	hypothetical protein	5
SAOUHSC_02354	serine hydroxymethyltransferase, GlyA	5
SAOUHSC_00795	glyceraldehyde-3-phosphate dehydrogenase	5
SAOUHSC_01490	DNA-binding protein HU	5	10
SAOUHSC_00187	formate acetyltransferase, pflB	4
SAOUHSC_02107	UDP-N-acetylmuramyl tripeptide synthetase	4
SAOUHSC_00872	extramembranal protein	4
SAOUHSC_02337	Enoylpyruvate transferase, MurA	4
SAOUHSC_01169	carbamoyl phosphate synthase small chain	4
SAOUHSC_01163	Pseudouridine synthase	4
SAOUHSC_01807	ATP-dependent 6-phosphofructokinase	4
SAOUHSC_02652	hypothetical protein	4
SAOUHSC_00847	ABC transporter ATP-binding protein	4
SAOUHSC_01192	hypothetical protein	4
SAOUHSC_00467	pur operon repressor	4
SAOUHSC_00001	chromosomal replication initiation protein A	3
SAOUHSC_02158	hypothetical protein	3
SAOUHSC_02352	UDP-GlcNAc 2-epimerase	3
SAOUHSC_01682	chaperone protein DnaJ	3
SAOUHSC_01612	2-oxoisovalerate dehydrogenase, E1 component, beta subunit	3
SAOUHSC_02801	UTP--glucose-1-phosphate uridylyltransferase	3
SAOUHSC_01225	ATP-dependent protease subunit HslV	3
SAOUHSC_00483	S1 RNA binding domain protein	3
SAOUHSC_01462	Cell cycle protein GpsB/Guiding PBP1-shuttling protein	3
SAOUHSC_01668	GTP-binding protein Era	2	2
SAOUHSC_00780	excinuclease ABC subunit A	2
SAOUHSC_01472	Probable ATP-dependent helicase DinG homolog	2
SAOUHSC_01145	penicillin-binding protein 1	2
SAOUHSC_01679	hypothetical protein	2
SAOUHSC_01287	glutamine synthetase, type I	2
SAOUHSC_00507	DNA repair protein RadA	2
SAOUHSC_01801	Isocitrate dehydrogenase	2
SAOUHSC_01041	Pyruvate dehydrogenase complex, E1 component, pyruvate dehydrogenase beta subunit	2
SAOUHSC_01071	Glycerophosphoryl diester phosphodiesterase	2
SAOUHSC_00020	two-component response regulator walR	2
SAOUHSC_00694	HTH-type transcriptional regulator MgrA	2
SAOUHSC_01207	Signal recognition particle protein	2
SAOUHSC_02303	mRNA interferase MazF	2
SAOUHSC_01263	Ribonuclease Y	1
SAOUHSC_02366	hypothetical protein	1
SAOUHSC_01203	ribonuclease III	1
SAOUHSC_01184	sun protein	1
SAOUHSC_01492	GTP-binding protein EngA	1
SAOUHSC_00513	Putative uncharacterized protein	1
SAOUHSC_01099	Endonuclease MutS2	1
SAOUHSC_01351	DNA topoisomerase 4 subunit B	1
SAOUHSC_01850	Catabolite control protein A	1
SAOUHSC_01576	exonuclease family protein	1
SAOUHSC_00464	Ribosomal RNA small subunit methyltransferase A	1
SAOUHSC_01454	Putative uncharacterized protein	1
